# Supplementary material for: Sex-specific splicing occurs genome-wide during early Drosophila embryogenesis
Source: eLife. 2023 Jul 19;12:e87865. doi: 10.7554/eLife.87865 (PMC10400075; doi:10.7554/eLife.87865)
Supplement: Figure 2—figure supplement 3—source data 1. [file elife-87865-fig2-figsupp3-data1.zip]

Archive with 5 entries (4 files):
- Figure 2-figure supplement 3D Source data 1 _original
- __MACOSX/
- __MACOSX/._Figure 2-figure supplement 3D Source data 1 _original
- Figure 2-figure supplement 3D Source data 1 _Fus
- __MACOSX/._Figure 2-figure supplement 3D Source data 1 _Fus
