# Supplementary material for: Sex-specific splicing occurs genome-wide during early Drosophila embryogenesis
Source: eLife. 2023 Jul 19;12:e87865. doi: 10.7554/eLife.87865 (PMC10400075; doi:10.7554/eLife.87865)
Supplement: Figure 5—source data 2. [file elife-87865-fig5-data2.zip]

Archive with 5 entries (4 files):
- Figure 5B Source data 2
- __MACOSX/
- __MACOSX/._Figure 5B Source data 2
- Figure 5B Source data 2_original
- __MACOSX/._Figure 5B Source data 2_original
